# Supplementary material for: A wave-confining metasphere beamforming acoustic sensor for superior human-machine voice interaction
Source: Sci Adv. 2022 Sep 28;8(39):eadc9230. doi: 10.1126/sciadv.adc9230 (PMC9519046; doi:10.1126/sciadv.adc9230)
Supplement: Supplementary file 2 — Movies S1 to S6 [file sciadv.adc9230_movies_s1_to_s6.zip]

Archive with 6 entries (6 files):
- sciadv.adc9230_movie_s1.mp4
- sciadv.adc9230_movie_s2.mp4
- sciadv.adc9230_movie_s3.mp4
- sciadv.adc9230_movie_s4.mp4
- sciadv.adc9230_movie_s5.mp4
- sciadv.adc9230_movie_s6.mp4
